# Supplementary material for: Molecular changes in solitary fibrous tumor progression
Source: J Mol Med (Berl). 2019 Jul 18;97(10):1413–25. doi: 10.1007/s00109-019-01815-8 (PMC6746689; doi:10.1007/s00109-019-01815-8)
Supplement: Supplementary file 4 — (XLSX 21 kb) [file 109_2019_1815_MOESM4_ESM.xlsx]

## Sheet: A
A. NAB2-STAT6 fusion variants-specific RT-PCR primers
Primer name	Primer sequence
NAB2_ex6_neu_F	AGCAGACACTGATGGACGAG
STAT6_ex16_neuR	ATGGACAGGTCTTTGGCAGA
NAB2_ex6_neu_F	AGCAGACACTGATGGACGAG
STAT6_ex17_neuR	TCTTGATGGTAGCTGGGACA
NAB2_ex4_for_SB	GCTTCACCCTGAAGAACTGG
STAT6_ex2_rev_SB	CAGCCAGTCACCCAGAAGAT
NAB2_ex4_for_SB	GCTTCACCCTGAAGAACTGG
STAT6_ex3_rev_SB	GGTGCTGGACAGTGTCTGAA
NAB2_ex7_neu_F	AGGGCTGCTGGACAGATG
STAT6_ex2_neu_R	ACTTTTTCTGGGGGCATCTT

## Sheet: B
B. PCR primer pairs of genes mutated in the metastatic tumor from the index case
Primer name	Primer sequence
AKR1C2-F	CTGCATCACCTACCTCATGG
AKR1C2-R	TCACCTCCAAACACTCACCTC
APAF1-F	CGTGGCTCTGATTGTGTTTC
APAF1-R	CCATTATCGACCTCCTGCTT
DAPK3-F	TTCTGTGCTCCGCCTGTC
DAPK3-R	TCGCTGGTGTTGCTGAAGTA
DNAH8-F	CTGGGGCTGTTTTGATGAGT
DNAH8-R	CACCATCGTTAAGAAGATTCCA
KLC1-F	CAAGTAATTCAGGGGCTGGA
KLC1-R	TCGTACCTGTGCCTCACTCA
KLHL22-F	GGGTGCTGGGCTTTATTCTA
KLHL22-R	GCAGTCCTTCTCCACATCGT
PMPCB-F	AGATTGCTGGCACGTTTTCT
PMPCB-R	TGATAAGCTGTGGCATGAAGA
RABEP2-F	CACTCTGCTCCCCTCGTC
RABEP2-R	GGAAAAGCCATCCAAGACC
SYNJ2-F	GTCTCTGTCGGTCCCCAAC
SYNJ2-R	AAGGAGGAGGAAGCCCTGT
TP53-F	GTCCAGATGAAGCTCCCAGA
TP53-R	GACTTGGCTGTCCCAGAATG
TUBA3D-F	GGCTTCCTCATCTTCCACAG
TUBA3D-R	GGTGGTCAGGATGGAGTTGT
ZNF717-F	GAGAACTCATGCTGGCAAAA
ZNF717-R	TGGGTGCTGAGATTTGACTT
APAF1_ex9_F	ACAGTCCTGGTCATTGTACTTTTGT
APAF1_ex9_R	GTACCTGAAGCTGGCTGCAAT
APAF1_ex10_F	ACGTTTCATTGGGTTGCAGGAT
APAF1_ex10_R	TGGAAAAAGGGAAGTCAGATAAAAGA
APAF1_ex11_F	CTCTAACAGTGCTGCTGATACTACTTTT
APAF1_ex11_R	TCCTTTTTAGCACTAATTTTTCATGTT
APAF1_ex12_F	CCTTCTTGGACGACAGCCATTT
APAF1_ex12_R	TGATATAGTTAGCGCACCACTCC
APAF1_ex13_F	CTCTCATTTATTTAATTTCTGTTCATTTT
APAF1_ex13_R	ATACATGCCTCTTTGCATTTTTCT
APAF1_ex14_F	TGAATGATGACCAGTAGTTAAGCAG
APAF1_ex14_R	GTGATTACAACTCAAGAGGAAAAGATT
TP53_ex5_F	TTCACTTGTGCCCTGACTT
TP53_ex5_R	ACCCTGGGCAACCAGCCCTGTC
TP53_ex6_F	ACCATGAGCGCTGCTCAGAT
TP53_ex6_R	AGTTGCAAACCAGACCTCAGGC
TP53_ex7_F	CTTGCCACAGGTCTCCCCAA
TP53_ex7_R	GAGGCTGGGGCACAGCAGGCCAGTG
TP53_ex8_F	ACTGCCTCTTGCTTCTCTTT
TP53_ex8_R	AAGTGAATCTGAGGCATAAC

## Sheet: C
C. The TERT promoter hotspot mutation PCR primer pair
				Primer name	TERT hotspot mutation PCR primer
				TERT-L (left)	AGTGGATTCGCGGGCACAGA
				TERT-R (right)	CAGCGCTGCCTGAAACTC

## Sheet: D
D. PCR primer pair used for analyzing the methylation status of APAF1 promoter
Primer name	Positions	Primer sequence
APAF1_MP1-L (left)	1.04771	AGGGTAGTTTTTTTATTAGGGGGAGTA
APAF1_MP1-R (right)	0.93643	CCCACCTCTCCTAAAAAAACTATAAAA
Furukawa et al.’ report (Manuscript Reference #21)
